# Supplementary material for: Role of cross-reactivity in cellular immune targeting of influenza A M158-66 variant peptide epitopes
Source: Front Immunol. 2022 Sep 23;13:956103. doi: 10.3389/fimmu.2022.956103 (PMC9539824; doi:10.3389/fimmu.2022.956103)
Supplement: Supplementary Table 1 — Clonotype data used in the paper. Data for each donor is shown on a separate sheet. Starting at Row 18, the columns provide the: Donor ID, clonotype name, four amino acid motif starting at CDR3 position 4, nucleotide sequence, extent of cross reactivity (X-CR), canonical motif ID, and counts for the clonotypes in the respective peptide repertoires identified in each of the next seven columns. The data are sorted by M1 and X-CR, then by A65 and X-CR, and then by S65 and X-CR. Only M1, A65 and S65 include the entire repertoire. Data in the remaining columns shows the count of that clonotype in the respective G65, L63, I63, T63 repertoire only if the clonotype was already present in the M1, A65 and/or S65 repertoire(s). The headers provide summary values for the data in the columns equivalent to that used in . [file Table_1.xlsx]

## Sheet: Donor A
						Stimulating peptide
DONOR A			Repertoire characteristics and summaries			M1	A65	S65	G65	L63	I63	T63
			Number of clonotypes identified, N			110	77	115	18	18	11	14
			Number of sequences analyzed, M (sum of number of observations)			398	395	451	80	260	117	249
			Number of clonotypes that appeared only once (singletons), Ns			40	30	52	10	5	1	7
			Number of clonotypes with RS CDR3 motif, NRS			71	64	79	9	5	0	5
			Number of singletons with RS CDR3 motif, NRSs			24	25	35	4	3	0	4
			Number of non-cross reactive clonotypes identified, NNON-CR			53	27	55
			Number of cross reactive clonotypes identified, NCR			57	50	60
			Fraction of clonotypes that appeared only once (singletons), Ns/N			0.363636	0.38961	0.452174
			Fraction of clonotypes with RS CDR3 motif, NRS/N			0.65	0.83	0.69	0.5	0.28	0	0.36
			Fraction of non-cross reactive clonotypes, NNON-CR/N			0.481818	0.350649	0.478261
			Fraction of cross reactive clonotypes, NCR/N			0.518182	0.649351	0.521739
	CLONOTYPE NAME	CDR3		X-CR	Motif ID	Stimulating peptide
		a.a. Motif	Nucleotide Sequence		1=RS 2=RA 3=L10 GxY	M1	A65	S65	G65	L63	I63	T63
donor A	sIYASd.1225B19B23L11	IYAS	GCCAGTAGTATTTACGCCAGTGATACGCAGTAT	7		14	8	13	2	180	9	144
donor A	sIGLy.146B19B12L10	IGLY	GCCAGTAGTATTGGGCTGTATGGCTACACC	6	3	22		11	1	2	19	7
donor A	sIGVHg.1411B19B12L10	IGVH	GCCAGTAGTATTGGGGTTCATGGCTACACC	6	3	6		20	1	3	2	28
donor A	sKRSGn.1144B19B21L11	KRSG	GCCAGTAGTAAACGTTCGGGGAATGAGCAGTTC	5	1	19	54	34	2			1
donor A	sTGFy.242B19B12L10	TGFY	GCCAGTAGTACCGGGTTCTATGGCTACACC	5	3	15		8		2	16	14
donor A	sSGSy.232B19B12L10	SGSY	GCCAGTAGTTCCGGATCCTATGGCTACACC	5	3	11		28	26	25	6
donor A	sIRSs.266B19B27L11	IRSS	GCCAGTAGTATCAGGAGCTCCTACGAGCAGTAC	5	1	9	7	22		1		4
donor A	iRSs.35B19B27L11	IRSS	GCCAGTAGTATACGAAGTTCCTACGAGCAGTAC	5	1	4	6	19	2	1
donor A	sIRAGAt.22442B19B25L11	IRAG	GCCAGTAGTATCCGCGCGGGGGCCACCCAGTAC	5	2	2	3	4		8		1
donor A	sIGLy.234B19B12L10	IGLY	GCCAGTAGTATCGGACTCTATGGCTACACC	5	3	2		8		9	9	1
donor A	iGFy.42B19B12L10	IGFY	GCCAGTAGTATAGGGTTCTATGGCTACACC	5	3	2		2		3	25	14
donor A	aTATGVy.24312B19B12L10	TGVY	GCCACCGCGACAGGTGTCTATGGCTACACC	5	3	2		1		1	9	1
donor A	sIYHQe.1222B19B25L11	IYHQ	GCCAGTAGTATTTACCACCAGGAGACCCAGTAC	4		16		3	1			31
donor A	sIRSn.235B19B14L11	IRSN	GCCAGTAGTATCCGAAGTAATGAAAAACTGTTT	4	1	7	21	15	3
donor A	sSRSs.636B19B27L11	SRSS	GCCAGTAGTAGCCGAAGCTCCTACGAGCAGTAC	4	1	6	5	5				1
donor A	sLRSs.446B19B27L11	LRSS	GCCAGTAGTCTCCGGAGCTCCTACGAGCAGTAC	4	1	5	6	2				1
donor A	sISAt.142B19B22L11	ISAT	GCCAGTAGTATTTCGGCCACCGGGGAGCTGTTT	4		2	7	1	7
donor A	iRSs.66B19B27L11	IRSS	GCCAGCAGTATAAGGAGCTCCTACGAGCAGTAC	4	1	1	1	2	1
donor A	iRSGy.622B19B27L11	IRSG	GCCAGTAGTATAAGGTCCGGCTACGAGCAGTAC	3	1	9	1	9
donor A	iRSTe.513B19B25L11	IRST	GCCAGTAGTATAAGATCTACAGAGACCCAGTAC	3	1	7	5	2
donor A	sTRSt.312B19B22L11	TRST	GCCAGTAGTACACGTTCCACCGGGGAGCTGTTT	3	1	6	2	1
donor A	sTRSt.242B19B22L11	TRST	GCCAGTAGTACCCGGTCCACCGGGGAGCTGTTT	3	1	4	7	12
donor A	sLRSs.516B19B27L11	LRSS	GCCAGTAGTCTACGTAGCTCCTACGAGCAGTAC	3	1	4	1	2
donor A	sFRSt.244B19B22L11	FRST	GCCAGTAGTTTCCGGTCGACCGGGGAGCTGTTT	3	1	4		2	1
donor A	sFGSy.146B19B12L10	FGSY	GCCAGTAGTTTTGGGAGCTATGGCTACACC	3	3	3			1		14
donor A	sSRSGt.5142B19B11L11	SRSG	GCCAGTAGTAGTCGTTCGGGCACTGAAGCTTTC	3	1	2	4	2
donor A	sLRs.16B19B15L11	LRSN	GCCAGTAGTTTAAGGAGCAATCAGCCCCAGCAT	3	1	2	3	14
donor A	sSTRSs.1266B19B27L11	TRSS	GCCAGTTCTACCAGGAGCTCCTACGAGCAGTAC	3	1	2	2	4
donor A	iGAy.33B19B12L10	IGAY	GCCAGTAGTATAGGAGCATATGGCTACACC	3	3	2				2	1
donor A	sTRADg.3642B19B22L11	TRAD	GCCAGTAGTACAAGGGCGGACGGGGAGCTGTTT	3	2	1	4	1
donor A	sTRAs.242B19B27L11	TRAS	GCCAGTAGTACCCGGGCCTCCTACGAGCAGTAC	3	2	1	2	4
donor A	sIRSs.225B19B27L11	IRSS	GCCAGTAGTATCCGCAGTTCCTACGAGCAGTAC	2	1	14		1
donor A	sSGRs.643B19B23L11	GRST	GCCAGTAGCGGGCGAAGCACAGATACGCAGTAT	2	1	11		1
donor A	sTRSSg.2152B19B22L11	TRSS	GCCAGTAGTACCCGTAGTTCCGGGGAGCTGTTT	2	1	8	3
donor A	sSSRSs.6356B19B27L11	SRSS	GCCAGTAGCTCAAGAAGCTCCTACGAGCAGTAC	2	1	5	1
donor A	sIRSTVGq.242114B19B21L11	IRST	GCCAGTAGTATCCGGTCCACTGTTGGGCAGTTC	2	1	5	1
donor A	sSDRs.612B19B13L11	DRSG	GCCAGTAGCGATCGCTCTGGAAACACCATATAT	2	1	4	1
donor A	sNTGQYy.24322B19B12L11	TGQY	GCCAGTAACACGGGACAGTACTATGGCTACACC	2		4		4
donor A	iRSs.11B19B27L11	IRSS	GCCAGTAGTATACGTTCTTCCTACGAGCAGTAC	2	1	4		2
donor A	sIRSNn.2132B19B21L11	IRSN	GCCAGTAGTATCCGTTCAAACAATGAGCAGTTC	2	1	3	9
donor A	sTRSSt.3536B19B11L11	TRSS	GCCAGTAGTACAAGATCAAGCACTGAAGCTTTC	2	1	3	2
donor A	sIRSs.162B19B27L11	IRSS	GCCAGTAGTATTAGGTCCTCCTACGAGCAGTAC	2	1	3	1
donor A	iRSSn.646B19B21L11	IRSS	GCCAGTAGTATAAGGTCGAGCAATGAGCAGTTC	2	1	3	1
donor A	sARSt.366B19B22L11	ARST	GCCAGTAGTGCAAGGAGCACCGGGGAGCTGTTT	2	1	3		2
donor A	sIRSGTe.11342B19B27L11	IRSG	GCCAGTAGTATTCGTTCAGGGACCGAGCAGTAC	2	1	3		1
donor A	iRSs.46B19B27L11	IRSS	GCCAGTAGTATACGGAGCTCCTACGAGCAGTAC	2	1	2	21
donor A	sSRSt.661B19B22L11	SRST	GCCAGTAGTAGCAGGTCTACCGGGGAGCTGTTT	2	1	2	4
donor A	sSRSSd.4433B19B23L11	SRSS	GCCAGTAGTTCGCGGTCATCAGATACGCAGTAT	2	1	2	3
donor A	iRAGd.123B19B23L11	IRAG	GCCAGTAGTATACGTGCCGGAGATACGCAGTAT	2	2	2		1
donor A	sIRSs.236B19B27L11	IRSS	GCCAGTAGTATCCGAAGCTCCTACGAGCAGTAC	2	1	1	5
donor A	sSPRSt.6332B19B23L11	PRST	GCCAGTAGCCCACGATCCACAGATACGCAGTAT	2	1	1	1
donor A	sIRGs.262B19B27L11	IRGS	GCCAGTAGTATCAGGGGCTCCTACGAGCAGTAC	2		1	1
donor A	sIRSt.242B19B22L11	IRST	GCCAGTAGTATCCGGTCCACCGGGGAGCTGTTT	2	1	1		13
donor A	sIRSt.126B19B22L11	IRST	GCCAGTAGTATTCGCAGCACCGGGGAGCTGTTT	2	1	1		2
donor A	sIRSAy.2542B19B27L11	IRSA	GCCAGTAGTATCAGATCGGCCTACGAGCAGTAC	2	1	1		1
donor A	sMRAs.161B19B27L11	MRAS	GCCAGTAGTATGAGGGCTTCCTACGAGCAGTAC	2	2	1				3
donor A	sLRs.31B19B23L11	LRST	GCCAGTAGTCTTCGTAGCACAGATACGCAGTAT	2	1	1				1
donor A	iRSGe.163B19B25L11	IRSG	GCCAGTAGTATACGTAGCGGAGAGACCCAGTAC	1	1	11
donor A	sTRSt.242B19B23L11	TRST	GCCAGTAGTACCCGGTCCACAGATACGCAGTAT	1	1	9
donor A	sMRSSRe.16162B19B27L11	MRSS	GCCAGTAGTATGAGGTCTAGCCGCGAGCAGTAC	1	1	7
donor A	sTFGt.122B19B23L11	TFGT	GCCAGTAGTACTTTCGGCACAGATACGCAGTAT	1		6
donor A	sSTRAs.6142B19B27L11	TRAS	GCCAGTAGCACTCGGGCCTCATACGAGCAGTAC	1	2	5
donor A	sIRSs.215B19B27L11	IRSS	GCCAGTAGTATCCGTAGTTCCTACGAGCAGTAC	1	1	5
donor A	sIRSs.145B19B27L11	IRSS	GCCAGTAGTATTCGGAGTTCCTACGAGCAGTAC	1	1	5
donor A	sSRSs.266B19B27L11	SRSS	GCCAGTAGTTCCAGGAGCTCCTACGAGCAGTAC	1	1	4
donor A	sQGSy.246B19B12L10	QGSY	GCCAGTAGTCAGGGGAGCTATGGCTACACC	1	3	4
donor A	sIRSs.256B19B27L11	IRSS	GCCAGTAGTATCAGAAGCTCCTACGAGCAGTAC	1	1	3
donor A	iRSGy.642B19B27L11	IRSG	GCCAGTAGTATAAGGTCCGGCTACGAGCAGTAC	1	1	3
donor A	sVRSt.466B19B22L11	VRST	GCCAGTAGTGTGAGGAGCACCGGGGAGCTGTTT	1	1	2
donor A	sTRSt.136B19B22L11	TRST	GCCAGTAGTACTCGAAGCACCGGGGAGCTGTTT	1	1	2
donor A	sTRs.22B19B13L11	TRSG	GCCAGTAGTACCCGCTCTGGAAACACCATATAT	1	1	2
donor A	sSRAn.144B19B11L11	SRAN	GCCAGTAGTTCTCGGGCGAACACTGAAGCTTTC	1	2	2
donor A	sSGRs.634B19B23L11	GRST	GCCAGTAGCGGACGGAGCACAGATACGCAGTAT	1	1	2
donor A	sSARSt.6126B19B22L11	ARST	GCCAGTAGCGCTCGCAGCACCGGGGAGCTGTTT	1	1	2
donor A	sIRSAy.2662B19B27L11	IRSA	GCCAGTAGTATCAGGAGCGCCTACGAGCAGTAC	1	1	2
donor A	sIRs.24B19B23L11	IRST	GCCAGTAGTATCAGGAGCGCCTACGAGCAGTAC	1	1	2
donor A	sIRAt.162B19B22L11	IRAT	GCCAGTAGTATTAGGGCCACCGGGGAGCGGTTT	1	2	2
donor A	iRSANt.6611B19B23L11	IRSA	GCCAGTAGTATAAGGAGCGCTAATACGCAGTAT	1	1	2
donor A	iRAAy.613B19B27L11	IRAA	GCCAGTAGTATAAGGGCTGCAGATACGCAGTAT	1	2	2
donor A	sWGSy.126B19B12L10	WGSY	GCCAGTAGTTGGGGCAGCTATGGCTACACC	1	3	2
donor A	sQGSy.146B19B12L10	QGSY	GCCAGTAGTCAAGGGAGCTATGGCTACACC	1	3	2
donor A	sYRSt.263B19B22L11	YRST	GCCAGTAGTTACAGGTCAACCGGGGAGCTGTTT	1	1	1
donor A	sTRGSe.2412B19B25L11	TRGS	GCCAGTAGTACCCGGGGTTCCGAGACCCAGTAC	1		1
donor A	sSYYs.121B19B15L11	YYSN	GCCAGTTCTTACTATAGCAATCAGCCCCAGCAT	1		1
donor A	sSSRSSy.63561B19B27L11	SRSS	GCCAGTAGCTCAAGAAGCTCTTACGAGCAGTAC	1	1	1
donor A	sSSRSSCy.635622B19B27L11	SRSS	GCCAGTAGCTCAAGAAGCTCCTGCGAGCAGTAC	1	1	1
donor A	sSSRSs.6366B19B27L11	SRSS	GCCAGTAGCTCAAGGAGCTCCTACGAGCAGTAC	1	1	1
donor A	sSSRSs.6266B19B27L11	SRSS	GCCAGTAGCTCCAGGAGCTCCTACGAGCAGTAC	1	1	1
donor A	sSRSt.144B19B22L11	SRST	GCCAGTAGTTCTCGGTCGACCGGGGAGCTGTTT	1	1	1
donor A	sSRAs.242B19B27L11	SRAS	GCCAGTAGTTCCCGGGCCTCCTACGAGCAGTAC	1	2	1
donor A	sSIRSs.6352B19B27L11	IRSS	GCCAGTAGCATAAGATCCTCCTACGAGCAGTAC	1	1	1
donor A	sSGRSt.6435B19B23L11	GRST	GCCAGTAGCGGGCGAAGTACAGATACGCAGTAT	1	1	1
donor A	sSGRs.644B19B23L11	GRST	GCCAGTAGCGGGCGGAGCACAGATACGCAGTAT	1	1	1
donor A	sSFFs.312B19B15L11	FFSN	GCCAGTTCATTTTTCAGCAATCAGCCCCAGCAT	1		1
donor A	sQRSs.246B19B27L11	QRSS	GCCAGTAGTCAGCGGAGCTCCTACGAGCAGTAC	1	1	1
donor A	sPRs.35B19B23L11	PRST	GCCAGTAGTCCAAGAAGCACAGATACGCAGTAT	1	1	1
donor A	sIRSGy.2331B19B27L11	IRSG	GCCAGTAGTATCCGATCAGGTTACGAGCAGTAC	1	1	1
donor A	sIRPGTe.11322B19B27L11	IRPG	GCCAGTAGTATTCGTCCAGGGACCGAGCAGTAC	1		1
donor A	sIRAs.152B19B27L11	IRAS	GCCAGTAGTATTAGAGCCTCCTACGAGCAGTAC	1	2	1
donor A	sICSs.225B19B27L11	ICSS	GCCAGTAGTATCTGCAGTTCCTACGAGCAGTAC	1		1
donor A	sGRs.33B19B23L11	GRST	GCCAGTAGTGGACGAAGCACAGATACGCAGTAT	1	1	1
donor A	sGRs.25B19B23L11	GRST	GCCAGTAGTGGCAGAAGCACAGATACGCAGTAT	1	1	1
donor A	sGRs.16B19B23L11	GRST	GCCAGTAGTGGTAGGAGCACAGATACGCAGTAT	1	1	1
donor A	sGDRAg.1261B19B13L11	DRAG	GCCAGTGGTGACAGGGCTGGAAACACCATATAT	1	2	1
donor A	iRSt.42B19B23L11	IRST	GCCAGTAGTATACGGTCCACAGATACGCAGTAT	1	1	1
donor A	iRSn.24B19B11L11	IRSN	GCCAGTAGTATACGCTCGAACACTGAAGCTTTC	1	1	1
donor A	sQGSy.245B19B12L10	QGSY	GCCAGTAGTCAGGGGAGTTATGGCTACACC	1	3	1
donor A	sQGAy.242B19B12L10	QGAY	GCCAGTAGTCAGGGGGCCTATGGCTACACC	1	3	1
donor A	sMGSy.145B19B12L10	MGSY	GCCAGTAGTATGGGGAGTTATGGCTACACC	1	3	1
donor A	sIGSFg.2262B19B12L10	IGSF	GCCAGTAGTATCGGCAGCTTCGGCTACACC	1	3	1
donor A	sIRSAg.1612B19B22L11	IRSA	GCCAGTAGTATTAGGTCTGCCGGGGAGCTGTTT	3	1		1	2	1
donor A	sIRSGn.1163B19B21L11	IRSG	GCCAGTAGTATTCGTAGCGGAAATGAGCAGTTC	2	1		18	2
donor A	sARSt.216B19B22L11	ARST	GCCAGTAGTGCCCGTAGCACCGGGGAGCTGTTT	2	1		9	7
donor A	sIRSq.246B19B25L11	IRSQ	GCCAGTAGTATCCGGAGCCAAGAGACCCAGTAC	2	1		8		3
donor A	iRSAYt.4311B19B23L11	IRSA	GCCAGTAGTATACGGTCAGCTTATACGCAGTAT	2	1		7	3
donor A	sIRSSe.1565B19B14L11	IRSS	GCCAGTAGTATTAGAAGCAGTGAAAAACTGTTT	2	1		6	2
donor A	sVRSt.235B19B22L11	VRST	GCCAGTAGTGTCCGAAGTACCGGGGAGCTGTTT	2	1		6	1
donor A	sIRSs.226B19B27L11	IRSS	GCCAGTAGTATCCGCAGCTCCTACGAGCAGTAC	2	1		5	7
donor A	sIRSs.246B19B27L11	IRSS	GCCAGTAGTATCCGGAGCTCCTACGAGCAGTAC	2	1		5	6
donor A	sTRSs.136B19B27L11	TRSS	GCCAGTAGTACTCGAAGCTCCTACGAGCAGTAC	2	1		4	2
donor A	sSGRs.644B19B15L11	GRSN	GCCAGTAGCGGGCGGAGCAATCAGCCCCAGCAT	2	1		4	1
donor A	sMRSGt.1542B19B11L11	MRSG	GCCAGTAGTATGAGATCGGGCACTGAAGCTTTC	2	1		3	4
donor A	sIRSs.146B19B27L11	IRSS	GCCAGTAGTATTCGGAGCTCCTACGAGCAGTAC	2	1		1	7
donor A	sIRSs.156B19B27L11	IRSS	GCCAGTAGTATTAGAAGCTCCTACGAGCAGTAC	2	1		1	4
donor A	sDRSAn.2453B19B21L11	DRSA	GCCAGTAGTGACCGGAGTGCAAATGAGCAGTTC	2	1		1	1
donor A	sIRSAd.2663B19B23L11	IRSA	GCCAGTAGTATCAGGAGCGCAGATACGCAGTAT	2	1		5					1
donor A	sPRSGVe.21442B19B27L11	PRSG	GCCAGTAGTCCCCGTTCGGGGGTCGAGCAGTAC	1	1		2
donor A	sIRSt.143B19B22L11	IRST	GCCAGTAGTATTCGGTCAACCGGGGAGCTGTTT	1	1		50
donor A	sITSt.115B19B22L11	ITST	GCCAGTAGTATTACTAGTACCGGGGAGCTGTTT	1			11
donor A	sPRSDn.1442B19B21L11	PRSD	GCCAGTAGTCCTCGGTCGGACAATGAGCAGTTC	1	1		8
donor A	sTRSSNe.23552B19B27L11	TRSS	GCCAGTAGTACCCGAAGTAGTAACGAGCAGTAC	1	1		4
donor A	sISSt.153B19B22L11	ISST	GCCAGTAGTATTAGTTCAACCGGGGAGCTGTTT	1			4
donor A	iRSGAe.5541B19B21L11	IRSG	GCCAGTAGTATAAGAAGTGGGGCTGAGCGGTTC	1	1		4
donor A	sARSGt.2544B19B11L11	ARSG	GCCAGTAGTGCCAGATCGGGGACTGAAGCTTTC	1	1		3
donor A	sMRSt.166B19B22L11	MRST	GCCAGTAGTATGAGGAGCACCGGGGAGCTGTTT	1	1		2
donor A	sMRSs.146B19B27L11	MRSS	GCCAGTAGTATGCGGAGCTCCTACGAGCAGTAC	1	1		2
donor A	sARAAd.2643B19B23L11	ARAA	GCCAGTAGTGCCAGGGCGGCAGATACGCAGTAT	1	2		2
donor A	sTRASd.2643B19B23L11	TRAS	GCCAGTAGTACCAGGGCGTCAGATACGCAGTAT	1	2		1
donor A	sSRSt.266B19B22L11	SRST	GCCAGTAGTTCCAGGAGCACCGGGGAGCTGTTT	1	1		1
donor A	sSRs.63B19B15L11	SRSN	GCCAGTAGTAGCCGAAGCAATCAGCCCCAGCAT	1	1		1
donor A	sRRSt.642B19B22L11	RRST	GCCAGTAGTAGGCGGTCCACCGGGGAGCTGTTT	1	1		1
donor A	sQRSGn.1223B19B21L11	QRSG	GCCAGTAGTCAACGCTCCGGAAATGAGCAGTTC	1	1		1
donor A	sMRSAy.1662B19B27L11	MRSA	GCCAGTAGTATGAGGAGCGCCTACGAGCAGTAC	1	1		1
donor A	sISLt.151B19B22L11	ISLT	GCCAGTAGTATTAGTTTAACCGGGGAGCTGTTT	1			1
donor A	sIRSs.235B19B27L11	IRSS	GCCAGTAGTATCCGAAGTTCCTACGAGCAGTAC	1	1		1
donor A	sIRSGe.2164B19B25L11	IRSG	GCCAGTAGTATCCGTAGCGGGGAGACCCCGTAC	1	1		1
donor A	sIRs.13B19B23L11	IRST	GCCAGTAGTATTCGAAGCACAGATACGCAGTAT	1	1		1
donor A	sIRNs.262B19B27L11	IRNS	GCCAGTAGTATCAGGAACTCCTACGAGCAGTAC	1			1
donor A	sGRSt.462B19B23L11	GRST	GCCAGTAGTGGGAGGTCCACAGATACGCAGTAT	1	1		1
donor A	sGRs.21B19B23L11	GRST	GCCAGTAGTGGCCGTAGCACAGATACGCAGTAT	1	1		1
donor A	iRSAy.132B19B27L11	IRSA	GCCAGTAGTATACGTTCAGCCTACGAGCAGTAC	1	1		1
donor A	iRAs.31B19B27L11	IRAS	GCCAGTAGTATACGAGCTTCCTACGAGCAGTAC	1	2		1
donor A	aSSLRSs.65446B19B27L11	LRSS	GCCAGCAGTCTCCGGAGCTCCTACGAGCAGTAC	1	1		1
donor A	sMRASt.1436B19B11L11	MRAS	GCCAGTAGTATGCGGGCAAGCACTGAAGCTTTC	3	2			8		1	7
donor A	sFGSHg.1461B19B12L10	FGSH	GCCAGTAGTTTTGGGAGCCATGGCTACACC	3	3			1	1	3
donor A	sKHSt.212B19B23L11	KHST	GCCAGTAGTAAGCATTCCACAGATACGCAGTAT	2				2	1
donor A	sIRSt.162B19B22L11	IRST	GCCAGTAGTATTAGGTCCACCGGGGAGCTGTTT	2	1			1		13
donor A	sIRSs.246B19B22L11	IRSS	GCCAGTAGTATCCGGAGCTCCTACGAGCAGTAC	2	1			1	25
donor A	sQRSt.166B19B22L11	QRST	GCCAGTAGTCAAAGGAGCACCGGGGAGCTGTTT	2	1			1	1
donor A	sGRs.55B19B23L11	SRST	GCCAGTAGTAGTAGAAGCACAGATACGCAGTAT	2	1			1		2
donor A	iRSSy.646B19B27L11	IRSS	GCCAGTAGTATAAGGTCGAGCTACGAGCAGTAC	1	1			9
donor A	sVGn.44B19B12L10	VGNY	GCCAGTAGTGTGGGGAACTATGGCTACACC	1	3			6
donor A	sTRSt.211B19B22L11	TRST	GCCAGTAGTACCCGTTCTACCGGGGAGCTGTTT	1	1			6
donor A	sSGRSt.6312B19B22L11	GRST	GCCAGTAGCGGACGTTCCACCGGGGAGCTGTTT	1	1			6
donor A	sIRSs.116B19B27L11	IRSS	GCCAGTAGTATTCGTAGCTCCTACGAGCAGTAC	1	1			4
donor A	sGRs.26B19B23L11	GRST	GCCAGTAGTGGCAGGAGCACAGATACGCAGTAT	1	1			4
donor A	iRSt.62B19B22L11	IRST	GCCAGTAGTATAAGGTCCACCGGGGAGCTGTTT	1	1			4
donor A	sLGSh.242B19B12L10	LGSY	GCCAGTAGTTTGGGGTCCTATGGCTACACC	1	3			4
donor A	sIGLy.144B19B12L10	IGLY	GCCAGTAGTATTGGGCTCTATGGCTACACC	1	3			3
donor A	sIRSt.246B19B22L11	IRST	GCCAGTAGTATCCGGAGCACCGGGGAGCTGTTT	1	1			3
donor A	sSVRSs.6366B19B27L11	VRSS	GCCAGTAGCGTAAGGAGCTCCTACGAGCAGTAC	1	1			3
donor A	sPRSAd.1143B19B23L11	PRSA	GCCAGTAGTCCTCGTTCGGCAGATACGCAGTAT	1	1			3
donor A	sIRSt.235B19B22L11	IRST	GCCAGTAGTATCCGAAGTACCGGGGAGCTGTTT	1	1			3
donor A	sGRs.41B19B23L11	GRST	GCCAGTAGTGGGCGTAGCACAGATACGCAGTAT	1	1			3
donor A	aSSVRSs.64466B19B27L11	VRSS	GCCAGCTCGGTGCGGAGCTCCTACGAGCAGTAC	1	1			2
donor A	sIRAs.252B19B27L11	IRAS	GCCAGTAGTATCAGAGCCTCCTACGAGCAGTAC	1	2			2
donor A	sSPRAAy.64632B19B27L11	PRAA	GCCAGTAGCCCGAGGGCAGCCTACGAGCAGTAC	1	2			2
donor A	sTRSs.146B19B27L11	TRSS	GCCAGTAGTACTCGGAGCTCCTACGAGCAGTAC	1	1			2
donor A	iSSt.22B19B22L11	ISST	GCCAGTAGTATATCCTCCACCGGGGAGCTGTTT	1				2
donor A	sMRSs.166B19B27L11	MRSS	GCCAGTAGTATGAGGAGCTCCTACGAGCAGTAC	1	1			2
donor A	sIGIy.142B19B12L10	IGIY	GCCAGTAGTATTGGGATCTATGGCTACACC	1	3			1
donor A	sVYs.11B19B15L11	VYSN	GCCAGTAGTGTTTATAGCAATCAGCCCCAGCAT	1				1
donor A	sTRSs.266B19B27L11	TRSS	GCCAGTAGTACCAGGAGCTCCTACGAGCAGTAC	1	1			1
donor A	sTRASYEq.242222B19B23L11	TRAS	GCCAGTAGTACCCGGGCCTCCTACGAGCAGTAC	1	2			1
donor A	sTRAGSe.24335B19B14L11	TRAG	GCCAGTAGTACCCGGGCAGGAAGTGAAAAACTG	1	2			1
donor A	sSSRs.661B19B23L11	SRST	GCCAGTAGCAGCCGTAGCACAGATACGCAGTAT	1	1			1
donor A	sSRSSg.1612B19B22L11	SRSS	GCCAGTAGTTCTAGGTCTTCCGGGGAGCTGTTT	1	1			1
donor A	sSRSs.263B19B27L11	SRSS	GCCAGTAGTTCCAGGTCATCCTACGAGCAGTAC	1	1			1
donor A	sSRs.55B19B23L11	SRST	GCCAGTAGTAGTAGAAGCACAGATACGCAGTAT	1	1			1
donor A	sSLRSt.6666B19B22L11	LRST	GCCAGTAGCCTGAGGAGCACCGGGGAGCTGTTT	1	1			1
donor A	sSGRSt.6346B19B22L11	GRST	GCCAGTAGCGGACGGAGCACCGGGGAGCTGTTT	1	1			1
donor A	sSGRSt.4316B19B22L11	GRST	GCCAGTAGCGGACGGAGCACCGGGGAGCTGTTT	1	1			1
donor A	sSGRs.643B19B23L11	GRST	GCCAGTAGCGGGCGAAGCACAGATACGCAGTAT	1	1			1
donor A	sSGRs.641B19B23L11	GRST	GCCAGTAGCGGGCGTAGCACAGATACGCAGTAT	1	1			1
donor A	sSGRAGd.41443B19B23L11	GRAG	GCCAGTTCGGGTCGGGCGGGAGATACGCAGTAT	1	2			1
donor A	sSARSSVe.623451B19B21L11	ARSS	GCCAGTAGCGCCCGATCGAGTGTTGAGCAGTTC	1	1			1
donor A	sPRSDn.3122B19B21L11	PRSD	GCCAGTAGTCCACGCTCCGACAATGAGCAGTTC	1	1			1
donor A	sPRAGVe.24342B19B27L11	PRAG	GCCAGTAGTCCCCGGGCAGGGGTCGAGCAGTAC	1	2			1
donor A	sLRSGt.4442B19B11L11	LRSG	GCCAGTAGTCTCCGGTCGGGCACTGAAGCCTTC	1	1			1
donor A	sIRSt.142B19B22L11	IRST	GCCAGTAGTATTCGGTCCACCGGGGAGCTGTTT	1	1			1
donor A	sIRSSt.1136B19B11L11	IRSS	GCCAGTAGTATTCGTTCAAGCACTGAAGCTTTC	1	1			1
donor A	sIRSSq.1325B19B15L11	IRSS	GCCAGTAGTATTCGATCCAGTCAGCCCCAGCAT	1	1			1
donor A	sIRSSd.2614B19B23L11	IRSS	GCCAGTAGTATCAGGTCTTCGGATACGCAGTAT	1	1			1
donor A	sIRSs.216B19B27L11	IRSS	GCCAGTAGTATCCGTAGCTCCTACGAGCAGTAC	1	1			1
donor A	sIRSPy.2662B19B27L11	IRSP	GCCAGTAGTATCAGGAGCCCCTACGAGCAGTAC	1	1			1
donor A	iRSSe.643B19B14L11	IRSS	GCCAGTAGTATAAGGTCGTCAGAAAAACTGTTT	1	1			1
donor A	iRSs.26B19B27L11	IRSS	GCCAGTAGTATACGCAGCTCCTACGAGCAGTAC	1	1			1
donor A	iRSDe.642B19B14L11	IRSD	GCCAGTAGTATAAGGTCGGACGAAAAACTGTTT	1	1			1
donor A	iRSAd.431B19B23L11	IRSA	GCCAGTAGTATACGGTCAGCTGATACGCAGTAT	1	1			1
donor A	iRAs.41B19B27L11	IRAS	GCCAGTAGTATACGGGCTTCCTACGAGCAGTAC	1	2			1
donor A	iQSs.15B19B27L11	IQSS	GCCAGTAGTATACAAAGTTCCTACGAGCAGTAC	1				1
donor A	sQGSy.236B19B12L10	QGSY	GCCAGTAGTCAGGGAAGCTATGGCTACACC	1	3			1
donor A	sQGSHg.2361B19B12L10	QGSH	GCCAGTAGTCAGGGAAGCCATGGCTACACC	1	3			1
donor A	sMGSy.126B19B12L10	MGSY	GCCAGTAGTATGGGCAGCTATGGCTACACC	1	3			1
donor A	iGVy.32B19B12L10	IGVY	GCCAGTAGTATAGGAGTCTATGGCTACACC	1	3			1

## Sheet: Donor B
						Stimulating peptide
DONOR B			Repertoire characteristics and summaries			M1	A65	S65	G65	L63	I63	T63
			Number of unique clonotypes identified, N			33	49	47		13	18	5
			Number of sequences analyzed, M (sum of number of observations)			305	404	424		309	114	128
			Number of clonotypes that appeared only once (singletons), Ns			14	27	12		4	6	1
			Number of clonotypes with RS CDR3 motif, NRS			20	37	27		6	10	1
			Number of singletons with RS CDR3 motif, NRSs			9	17	5		3	3	0
			Number of non-cross reactive clonotypes identified, NNON-CR			14	32	24
			Number of cross reactive clonotypes identified, NCR			19	17	23
			Fraction of clonotypes that appeared only once (singletons), Ns/N			0.424242	0.55102	0.255319		0.307692	0.333333	0.2
			Fraction of clonotypes with RS CDR3 motif, NRS/N			0.61	0.76	0.57		0.46	0.56	0.2
			Fraction of non-cross reactive clonotypes, NNON-CR/N			0.424242	0.653061	0.510638
			Fraction of cross reactive clonotypes, NCR/N			0.575758	0.346939	0.489362
	CLONOTYPE NAME	CDR3		X-CR	Motif ID	Stimulating peptide
		a.a. Motif	Nucleotide Sequence		1=RS 2=RA 3=L10 GxY	M1	A65	S65	G65	L63	I63	T63
donor B	sIRAs.261B19B27L11	IRAS	GCCAGTAGTATCAGGGCTTCCTACGAGCAGTAC	5	2	27		9		1	10	3
donor B	sTRGs.263B19B27L11	TRGS	GCCAGTAGTACCAGGGGATCCTACGAGCAGTAC	4		106	28	18			23
donor B	aSSLVSVd.626144B19B23L11	LVSV	GCCAGCTCCCTGGTTTCGGTGGATACGCAGTAT	4		28				30	1	1
donor B	sIRs.26B19B23L11	IRST	GCCAGTAGTATCAGGAGCACAGATACGCAGTAT	4	1	17	9	41			2
donor B	iRSAHe.5441B19B21L11	IRSA	GCCAGTAGTATAAGATCGGCGCATGAGCAGTTC	4	1	12	27	3			7
donor B	sSQRSSg.61422B19B22L11	QRSS	GCCAGTAGCCAACGGTCCTCCGGGGAGCTGTTT	4	1	9	74	5			5
donor B	sSTRSAy.64612B19B27L11	TRSA	GCCAGTAGCACGAGGTCTGCCTACGAGCAGTAC	3	1	24	113	25
donor B	sTRSAy.2442B19B27L11	TRSA	GCCAGTAGTACCCGGTCGGCCTACGAGCAGTAC	3	1	16				2	5
donor B	sTRSSg.1116B19B22L11	TRSS	GCCAGTAGTACTCGTTCTAGCGGGGAGCTGTTT	3	1	11	16	22
donor B	sIRSADe.12242B19B27L11	IRSA	GCCAGTAGTATTCGCTCCGCGGACGAGCAGTAC	3	1	8	21				4
donor B	iRSAYe.6641B19B21L11	IRSA	GCCAGTAGTATAAGGAGCGCGTATGAGCAGTTC	3	1	3	2	8
donor B	sLGGt.642B19B11L10	LGGT	GCCAGTAGTCTGGGGGGCACTGAAGCTTTC	3		2				28	11
donor B	iRSSDe.5561B19B21L11	IRSS	GCCAGTAGTATAAGAAGTAGCGATGAGCAGTTC	3	1	1		2		1
donor B	sTRs.36B19B23L11	TRST	GCCAGTAGTACAAGGAGCACAGATACGCAGTAT	2	1	5					3
donor B	iRSGAe.5242B19B21L11	IRSG	GCCAGTAGTATAAGATCCGGGGCCGAGCAGTAC	2	1	4	7
donor B	sTRAt.342B19B22L11	TRAT	GCCAGTAGTACACGGGCCACCGGGGAGCTGTTT	2	2	4					2
donor B	iRSt.42B19B22L11	IRST	GCCAGTAGTATACGGTCCACCGGGGAGCTGTTT	2	1	3		7
donor B	sIRSSg.1652B19B22L11	IRSS	GCCAGTAGTATTAGGAGTTCCGGGGAGCTGTTT	2	1	1	10
donor B	sFGSy.232B19B12L10	FGSY	GCCAGTAGTTTCGGATCCTATGGCTACACC	2	3	1				2
donor B	sTGSy.342B19B12L10	TGSY	GCCAGTAGTACAGGGTCCTATGGCTACACC	1	3	6
donor B	sIRAGe.1123B19B25L11	IRAG	GCCAGTAGTATTCGTGCCGGAGAGACCCAGTAC	1	2	3
donor B	sSGPHn.6322B19B21L10	GPHN	GCCAGTAGCGGACCCCACAATGAGCAGTTC	1		3
donor B	sTRAs.241B19B27L11	TRAS	GCCAGTAGTACCCGGGCTTCCTACGAGCAGTAC	1	2	1
donor B	sTRSSDe.12242B19B27L11	TRSS	GCCAGTAGTACTCGCTCCTCGGACGAGCAGTAC	1	1	1
donor B	sTRSs.261B19B27L11	TRSS	GCCAGTAGTACCAGGTCTTCCTACGAGCAGTAC	1	1	1
donor B	sTRSs.241B19B27L11	TRSS	GCCAGTAGTACCCGGTCTTCCTACGAGCAGTAC	1	1	1
donor B	sTRSAy.2342B19B27L11	TRSA	GCCAGTAGTACCCGATCGGCCTACGAGCAGTAC	1	1	1
donor B	sTRGs.261B19B27L11	TRGS	GCCAGTAGTACCAGGGGTTCCTACGAGCAGTAC	1		1
donor B	sTRGs.253B19B27L11	TRGS	GCCAGTAGTACCAGAGGATCCTACGAGCAGTAC	1		1
donor B	sSRRSSg.53422B19B22L11	RRSS	GCCAGTAGCCGACGGTCCTCCGGGGAGCTGTTT	1	1	1
donor B	sRIRSs.5232B19B27L11	IRSS	GCCAGTAGAATCCGATCCTCCTACGAGCAGTAC	1	1	1
donor B	sNTRGs.1263B19B27L11	TRGS	GCCAGTAATACCAGGGGATCCTACGAGCAGTAC	1		1
donor B	sIRSs.232B19B27L11	IRSS	GCCAGTAGTATCCGATCCTCCTACGAGCAGTAC	1	1	1
donor B	sSARs.423B19B23L11	ARST	GCCAGTTCGGCCCGAAGCACAGATACGCAGTAT	3	1		1	1		1
donor B	sSARSt.4232B19B23L11	ARST	GCCAGTTCGGCCCGATCCACAGATACGCAGTAT	2	1		14	38
donor B	iRAs.13B19B27L11	IRAS	GCCAGTAGTATACGTGCATCCTACGAGCAGTAC	2	2		7					55
donor B	iRSs.66B19B27L11	IRSS	GCCAGTAGTATAAGGAGCTCCTACGAGCAGTAC	2	1		6	12
donor B	sIRSs.216B19B27L11	IRSS	GCCAGTAGTATCCGTAGCTCCTACGAGCAGTAC	2	1		5			1
donor B	sIRSt.142B19B22L11	IRST	GCCAGTAGTATTCGGTCCACCGGGGAGCTGTTT	2	1		2	4
donor B	sTRSSRe.11166B19B22L11	TRSS	GCCAGTAGTACTCGTTCTAGCAGGGAGCTGTTT	2	1		1				1
donor B	sTRSSEp.11242B19B15L11	TRSS	GCCAGTAGTACTCGTTCCTCGGAGCCCCAGCAT	1	1		12
donor B	sLRSFy.4322B19B27L11	LRSF	GCCAGTAGTCTCCGATCCTTCTACGAGCAGTAC	1	1		7
donor B	sKRSGn.1144B19B21L11	KRSG	GCCAGTAGTAAACGTTCGGGGAATGAGCAGTTC	1	1		5
donor B	sIRSGn.1163B19B21L11	IRSG	GCCAGTAGTATTCGTAGCGGAAATGAGCAGTTC	1	1		4
donor B	sIRSDy.2342B19B27L11	IRSD	GCCAGTAGTATCCGATCGGACTACGAGCAGTAC	1	1		3
donor B	iRSs.35B19B27L11	IRSS	GCCAGTAGTATACGAAGTTCCTACGAGCAGTAC	1	1		3
donor B	sIRSNn.2132B19B21L11	IRSN	GCCAGTAGTATCCGTTCAAACAATGAGCAGTTC	1	1		2
donor B	sTRAs.242B19B27L11	TRAS	GCCAGTAGTACCCGGGCCTCCTACGAGCAGTAC	1	2		1
donor B	sTRSAYt.34311B19B23L11	TRSA	GCCAGTAGTACACGGTCAGCTTATACGCAGTAT	1	1		1
donor B	sTRASd.2643B19B23L11	TRAS	GCCAGTAGTACCAGGGCGTCAGATACGCAGTAT	1	2		1
donor B	sTRAs.261B19B27L11	TRAS	GCCAGTAGTACCAGGGCTTCCTACGAGCAGTAC	1	2		1
donor B	sTNFHGe.42214B19B14L11	NFHG	GCCAGTAGTACCAGGGCTTCCTACGAGCAGTAC	1			1
donor B	sTGGs.243B19B27L11	TGGS	GCCAGTAGTACCGGGGGATCCTACGAGCAGTAC	1			1
donor B	sSTRSs.6261B19B27L11	TRSS	GCCAGTAGCACCAGGTCTTCCTACGAGCAGTAC	1	1		1
donor B	sSTRSAy.64622B19B27L11	TRSA	GCCAGTAGCACGAGGTCCGCCTACGAGCAGTAC	1	1		1
donor B	sSTRSAy.63612B19B27L11	TRSA	GCCAGTAGCACAAGGTCTGCCTACGAGCAGTAC	1	1		1
donor B	sSTRSAy.61622B19B27L11	TRSA	GCCAGTAGCACTAGGTCCGCCTACGAGCAGTAC	1	1		1
donor B	sSMRCAy.61622B19B27L11	MRCA	GCCAGTAGCATGAGGTGCGCCTACGAGCAGTAC	1			1
donor B	sSLRs.56B19B23L11	LRST	GCCAGTAGTCTAAGGAGCACAGATACGCAGTAT	1	1		1
donor B	sSGRAAg.64622B19B22L11	GRAA	GCCAGTAGCGGGAGGGCCGCCGGGGAGCTGTTT	1	2		1
donor B	sSDRs.326B19B15L11	DRSN	GCCAGTTCAGACAGGAGCAATCAGCCCCAGCAT	1	1		1
donor B	sNSSPt.1162B19B23L11	SSPT	GCCAGTAATTCTAGCCCCACAGATACGCAGTAT	1			1
donor B	sIRSt.122B19B23L11	IRST	GCCAGTAGTATTCGCTCCACAGATACGCAGTAT	1	1		1
donor B	sIRSSg.1612B19B22L11	IRSS	GCCAGTAGTATTAGGTCTTCCGGGGAGCTGTTT	1	1		1
donor B	sIRSs.266B19B27L11	IRSS	GCCAGTAGTATCAGGAGCTCCTACGAGCAGTAC	1	1		1
donor B	sIRSs.246B19B27L11	IRSS	GCCAGTAGTATCCGGAGCTCCTACGAGCAGTAC	1	1		1
donor B	sIRAGAt.22442B19B25L11	IRAG	GCCAGTAGTATCCGCGCGGGGGCCACCCAGTAC	1	2		1
donor B	sFRs.15B19B23L11	FRST	GCCAGTAGTTTTAGAAGCACAGATACGCAGTAT	1	1		1
donor B	sARSt.216B19B22L11	ARST	GCCAGTAGTGCCCGTAGCACCGGGGAGCTGTTT	1	1		1
donor B	iRSs.46B19B27L11	IRSS	GCCAGTAGTATACGGAGCTCCTACGAGCAGTAC	1	1		1
donor B	iRSAYt.4311B19B23L11	IRSA	GCCAGTAGTATACGGTCAGCTTATACGCAGTAT	1	1		1
donor B	aRSTRAAy.662222B19B27L11	TRAA	GCCAGGAGCACCCGCGCCGCCTACGAGCAGTAC	1	2		1
donor B	sMRSGQe.16422B19B27L11	MRSG	GCCAGTAGTATGAGGTCGGGCCAGGAGCAGTAC	4	1			9		76	29	62
donor B	sMGSy.145B19B12L10	MGSY	GCCAGTAGTATGGGGAGTTATGGCTACACC	3	3			10		9	1
donor B	iRSAYe.5641B19B21L11	IRSA	GCCAGTAGTATAAGAAGCGCGTATGAGCAGTTC	3	1			1		44	1
donor B	sVFSLGp.21214B19B15L11	VFSL	GCCAGTAGTGTCTTTTCCTTAGGGCCCCAGCAT	2				8			1
donor B	sLRs.55B19B23L11	LRST	GCCAGTAGTCTAAGAAGCACAGATACGCAGTAT	2	1			3			1
donor B	sMGSy.142B19B12L10	MGSY	GCCAGTAGTATGGGGTCCTATGGCTACACC	2	3			3		4
donor B	sMGSy.121B19B12L10	MGSY	GCCAGTAGTATGGGCTCTTATGGCTACACC	2	3			2			7
donor B	iGAHg.411B19B12L10	IGAH	GCCAGTAGTATAGGGGCTCATGGCTACACC	2	3			2				7
donor B	sIGYHg.1111B19B12L10	IGYH	GCCAGTAGTATTGGTTATCATGGCTACACC	2	3			1		110
donor B	sVRSt.351B19B22L11	VRST	GCCAGTAGTGTAAGATCTACCGGGGAGCTGTTT	1	1			85
donor B	sIRSt.262B19B22L11	IRST	GCCAGTAGTATCAGGTCCACCGGGGAGCTGTTT	1	1			31
donor B	sMRSt.162B19B22L11	MRST	GCCAGTAGTATGAGGTCCACCGGGGAGCTGTTT	1	1			20
donor B	sIRSs.166B19B27L11	IRSS	GCCAGTAGTATTAGGAGCTCCTACGAGCAGTAC	1	1			8
donor B	sIRSAy.2622B19B27L11	IRSA	GCCAGTAGTATCAGGTCCGCCTACGAGCAGTAC	1	1			5
donor B	sIGFy.132B19B12L10	IGFY	GCCAGTAGTATTGGATTCTATGGCTACACC	1	3			5
donor B	iGVHg.311B19B12L10	IGVH	GCCAGTAGTATAGGAGTTCATGGCTACACC	1	3			5
donor B	sMRSAy.1632B19B27L11	MRSA	GCCAGTAGTATGAGGTCAGCCTACGAGCAGTAC	1	1			4
donor B	sIYHt.122B19B23L11	IYHT	GCCAGTAGTATTTACCACACAGATACGCAGTAT	1				4
donor B	sIRSs.165B19B27L11	IRSS	GCCAGTAGTATTAGGAGTTCCTACGAGCAGTAC	1	1			4
donor B	sVRSs.246B19B27L11	VRSS	GCCAGTAGTGTCCGGAGCTCCTACGAGCAGTAC	1	1			2
donor B	sSRAAe.2643B19B25L11	SRAA	GCCAGTAGTTCCAGGGCGGCAGAGACCCAGTAC	1	2			2
donor B	sNRASn.2422B19B21L11	NRAS	GCCAGTAGTAACCGGGCCTCCAATGAGCAGTTC	1	2			2
donor B	sIRSAEe.15441B19B27L11	IRSA	GCCAGTAGTATTAGATCGGCGGAAGAGCAGTAC	1	1			2
donor B	iRAGIe.2342B19B27L11	IRAG	GCCAGTAGTATACGCGCAGGGATCGAGCAGTAC	1	2			2
donor B	sVSIn.131B19B11L11	VSIN	GCCAGTAGTGTTTCAATTAACACTGAAGCTTTC	1				1
donor B	sVRSt.352B19B22L11	VRST	GCCAGTAGTGTAAGATCCACCGGGGAGCTGTTT	1	1			1
donor B	sTRSs.111B19B22L11	TRST	GCCAGTAGTACTCGTTCTACCGGGGAGCTGTTT	1	1			1
donor B	sSTRSVy.64612B19B27L11	TRSV	GCCAGTAGCACGAGGTCTGTCTACGAGCAGTAC	1	1			1
donor B	sIRASDe.26122B19B27L11	IRAS	GCCAGTAGTATCAGGGCTTCCGACGAGCAGTAC	1	2			1
donor B	sIMSt.212B19B22L11	IMST	GCCAGTAGTATCATGTCCACCGGGGAGCTGTTT	1				1
donor B	sASGSt.1646B19B22L11	SGST	GCCAGTGCTAGCGGGAGCACCGGGGAGCTGTTT	1				1
donor B	sTGSy.346B19B12L10	TGSY	GCCAGTAGTACAGGGAGCTATGGCTACACC	1	3			1
donor B	sMGVy.131B19B12L10	MGVY	GCCAGTAGTATGGGAGTTTATGGCTACACC	1	3			1

## Sheet: Donor C
						Stimulating peptide
DONOR C			Repertoire characteristics and summaries			M1	A65	S65	G65	L63	I63	T63
			Number of unique clonotypes identified, N			49	28	26	15		10	3
			Number of sequences analyzed, M (sum of number of observations)			653	366	381	269		208	64
			Number of clonotypes that appeared only once (singletons), Ns			22	11	11	5		0	0
			Number of clonotypes with RS CDR3 motif, NRS			32	21	19	12		8	3
			Number of singletons with RS CDR3 motif, NRSs			15	7	7	3		0	0
			Number of non-cross reactive clonotypes identified, NNON-CR			31	14	9
			Number of cross reactive clonotypes identified, NCR			18	14	17
			Fraction of clonotypes that appeared only once (singletons), Ns/N			0.44898	0.392857	0.423077	0.333333		0	0
			Fraction of clonotypes with RS CDR3 motif, NRS/N			0.65	0.75	0.73	0.8		0.8	1
			Fraction of non-cross reactive clonotypes, NNON-CR/N			0.632653	0.5	0.346154	0
			Fraction of cross reactive clonotypes, NCR/N			0.367347	0.5	0.653846	0
	CLONOTYPE NAME	CDR3		X-CR	Motif ID	Stimulating peptide
		a.a. Motif	Nucleotide Sequence		1=RS 2=RA 3=L10 GxY	M1	A65	S65	G65	L63	I63	T63
donor C	iRSDg.612B19S1B22L11	IRSD	GCCAGTAGTATAAGGTCTGACGGGGAGCTGTTT	6	1	320	247	222	135		116	12
donor C	iRSSn.616B19S1B21L11	IRSS	GCCAGTAGTATAAGGTCTAGCAATGAGCAGTTC	6	1	17	3	1	2		9	16
donor C	sSGRAVg.64542B19S1B22L11	GRAV	GCCAGTAGCGGGAGAGCGGTCGGGGAGCTGTTT	5	2	70	5	6	20		5
donor C	sIRSAYe.15322B19S1B21L11	IRSA	GCCAGTAGTATTAGATCAGCCTACGAGCAGTTC	5	1	33	5	7	2		5
donor C	sVRSs.246B19S1B27L11	VRSS	GCCAGTAGTGTCCGGAGCTCCTACGAGCAGTAC	5	1	19	15		3		48	36
donor C	sGRSt.123B19S1B22L11	GRST	GCCAGTAGTGGTCGCTCAACCGGGGAGCTGTTT	5	1	17	13	13	3		2
donor C	sGRs.33B19B23L11	GRST	GCCAGTAGTGGACGAAGCACAGATACGCAGTAT	5	1	16	12	23	12		2
donor C	iRSs.66B19B27L11	IRSS	GCCAGTAGTATAAGGAGCTCCTACGAGCAGTAC	4	1	3	15	21			5
donor C	sGGLs.436B19S1B23L11	GLST	GCCAGTGGGGGACTGAGCACAGATACGCAGTAT	3		9	15		1
donor C	sSRSGYe.62342B19S1B21L11	SRSG	GCCAGTAGTAGCCGCTCAGGGTACGAGCAGTTC	3	1	6		2	4
donor C	sERSAy.2112B19S1B27L11	ERSA	GCCAGTAGTGAGCGTTCTGCCTACGAGCAGTAC	3	1	2		1	1
donor C	sARSt.222B19B22L11	ARST	GCCAGTAGTGCCCGCTCCACCGGGGAGCTGTTT	3	1	1	2				2
donor C	sMRSTGe.16441B19B21L11	MRST	GCCAGTAGTATGAGGTCGACGGGTGAGCAGTTC	3	1	1		9	1
donor C	sTRSt.242B19B22L11	TRST	GCCAGTAGTACCCGGTCCACCGGGGAGCTGTTT	2	1	32			63
donor C	sSRAAy.6332B19S1B27L11	SRAA	GCCAGTAGTAGCCGAGCAGCCTACGAGCAGTAC	2	2	7		5
donor C	sMLAQGe.15212B19S1B27L11	MLAQ	GCCAGTAGTATGCTAGCCCAAGGCGAGCAGTAC	2		5		1
donor C	sSQRSt.1252B19B23L11	QRST	GCCAGTTCTCAGAGATCCACAGATACGCAGTAT	2	1	3		1
donor C	sTRSGFIl.362313B19B14L11	TRSG	GCCAGTAGTACAAGGTCCGGATTTATACTGTTT	2	1	3			1
donor C	sTSGAn.2342B19B15L11	SGAN	GCCAGTACCTCAGGGGCCAATCAGCCCCAGCAT	1		40
donor C	sSGRSt.6266B19B22L11	GRST	GCCAGTAGCGGCAGGAGCACCGGGGAGCTGTTT	1	1	5
donor C	sTYAAGn.41412B19S1B21L11	YAAG	GCCAGTACGTATGCGGCTGGCAATGAGCAGTTC	1		4
donor C	sIRAAy.2632B19B27L11	IRAA	GCCAGTAGTATCAGGGCAGCCTACGAGCAGTAC	1	2	3
donor C	sSHGAd.5244B19B23L11	SHGA	GCCAGTAGTAGTCACGGGGCGGATACGCAGTAT	1		3
donor C	sSRVDTGe.532143B19S1B21L11	RVDT	GCCAGTAGTCGAGTCGATACGGGAGAGCAGTTC	1		3
donor C	sTRSAy.2232B19S1B27L11	TRSA	GCCAGTAGTACCCGCTCAGCCTACGAGCAGTAC	1	1	3
donor C	sIRSTAe.24432B19B27L11	IRST	GCCAGTAGTATCCGGTCGACAGCCGAGCAGTAC	1	1	2
donor C	sLRs.45B19S1B23L11	LRST	GCCAGTAGTCTCAGAAGCACAGATACGCAGTAT	1	1	2
donor C	sPTSTGy.33434B19S1B12L11	TSTG	GCCAGTCCAACATCGACAGGGTATGGCTACACC	1		2
donor C	sSFRSt.6251B19S1B22L11	FRST	GCCAGTAGCTTCAGATCTACCGGGGAGCTGTTT	1	1	2
donor C	iGSVg.412B19S1B22L11	IGSV	GCCAGTAGTATAGGGTCTGTCGGGGAGCTGTTT	1		1
donor C	iRASy.416B19B27L11	IRAS	GCCAGTAGTATACGGGCTAGCTACGAGCAGTAC	1	2	1
donor C	iRSGVLq.63443B19S1B24L11	IRSG	GCCAGTAGTATAAGGTCAGGGGTGCTTCAGTAC	1	1	1
donor C	sGRPt.123B19S1B22L11	GRPT	GCCAGTAGTGGTCGCCCAACCGGGGAGCTGTTT	1		1
donor C	sGRSt.266B19B22L11	GRST	GCCAGTAGTGGCAGGAGCACCGGGGAGCTGTTT	1	1	1
donor C	sIRAGEe.24431B19B21L11	IRAG	GCCAGTAGTATCCGGGCGGGAGAAGAGCAGTTC	1	2	1
donor C	sIRs.22B19B23L11	IRST	GCCAGTAGTATCCGCAGCACAGATACGCAGTAT	1	1	1
donor C	sIRSAAe.26433B19S1B27L11	IRSA	GCCAGTAGTATCAGGTCGGCAGCAGAGCAGTAC	1	1	1
donor C	sIRSAy.1532B19S1B27L11	IRSA	GCCAGTAGTATTAGATCAGCCTACGAGCAGTAC	1	1	1
donor C	sIRSs.266B19B27L11	IRSS	GCCAGTAGTATCAGGAGCTCCTACGAGCAGTAC	1	1	1
donor C	sIRSt.262B19B22L11	IRST	GCCAGTAGTATCAGGTCCACCGGGGAGCTGTTT	1	1	1
donor C	sMRSDg.1612B19B22L11	MRSD	GCCAGTAGTATGAGGTCTGACGGGGAGCTGTTT	1	1	1
donor C	sNALy.123B19B21L11	NALY	GCCAGTAGTAATGCCCTTTACAATGAGCAGTTC	1		1
donor C	sSGRSVg.64542B19S1B22L11	GRSV	GCCAGTAGCGGGAGATCGGTCGGGGAGCTGTTT	1	1	1
donor C	sSGRSVg.64542B19S1B22L11	GRSV	GCCAGTAGCGGGAGATCGGTCGGGGAGCTGTTT	1	1	1
donor C	sSRs.21B19B23L11	SRST	GCCAGTAGTTCCCGTAGCACAGATACGCAGTAT	1	1	1
donor C	sTRSDg.3612B19B22L11	TRSD	GCCAGTAGTACAAGGTCTGACGGGGAGCTGTTT	1	1	1
donor C	sTRSt.362B19S1B22L11	TRST	GCCAGTAGTACAAGGTCCACCGGGGAGCTGTTT	1	1	1
donor C	sTSGAn.2342B19B15L11	SGAN	GCCAGTACCTCAGGGGCCAATCAGCCCCAGCAT	1		1
donor C	sTYGAGDe.213441B19S1B21L11	YGAG	GCCAGTACCTATGGAGCGGGGGATGAGCAGTTC	1		1
donor C	sGRASd.4423B19B23L11	GRAS	GCCAGTAGTGGGCGGGCCTCAGATACGCAGTAT	3	2		5		1		14
donor C	sSSRSLd.62654B19S1B23L11	SRSL	GCCAGTAGCTCCAGGAGTCTCGATACGCAGTAT	2	1		3	1
donor C	sIRSAd.1453B19S1B23L11	IRSA	GCCAGTAGTATTCGGAGTGCAGATACGCAGTAT	2	1		2	1
donor C	iRFDg.612B19S1B22L11	IRFD	GCCAGTAGTATAAGGTTTGACGGGGAGCTGTTT	2			1	1
donor C	aSSLRSLTe.6246521B19S1B21L11	LRSL	GCCAGCTCCCTCAGGAGTTTGACTGAGCAGTTC	1	1		7
donor C	iRSNg.612B19S1B22L11	IRSN	GCCAGTAGTATAAGGTCTAACGGGGAGCTGTTT	1	1		2
donor C	iRSs.42B19S1B27L11	IRSS	GCCAGTAGTATACGGTCCTCCTACGAGCAGTAC	1	1		2
donor C	sTRSt.216B19S1B22L11	TRST	GCCAGTAGTACCCGTAGCACCGGGGAGCTGTTT	1	1		2
donor C	iRSq.42B19S1B25L11	IRSQ	GCCAGTAGTATACGGTCCCAAGAGACCCAGTAC	1	1		1
donor C	sKRREQNt.244221B19S1B23L11	KRRT	GCCAGTAGTAAGCGGCGGACAGATACGCAGTAT	1			1
donor C	iRSDEe.6122B19S1B22L11	IRSD	GCCAGTAGTATAAGGTCTGACGAGGAGCTGTTT	1	1		1
donor C	iRSDg.611B19S1B22L11	IRSD	GCCAGTAGTATAAGGTCTGATGGGGAGCTGTTT	1	1		1
donor C	iRSDRe.6126B19S1B22L11	IRSD	GCCAGTAGTATAAGGTCTGACAGGGAGCTGTTT	1	1		1
donor C	sLRSAGe.26512B19S1B27L11	LRSA	GCCAGTAGTTTGAGGAGTGCTGGCGAGCAGTAC	1	1		1
donor C	sSGLSQq.63612B19S1B15L11	GLSQ	GCCAGTAGCGGACTGTCTCAGCAGCCCCAGCAT	1			1
donor C	sSGRSt.6123B19S1B22L11	GRST	GCCAGTAGCGGTCGCTCAACCGGGGAGCTGTTT	1	1		1
donor C	sSRNAg.6421B19S1B13L11	RNAG	GCCAGTAGCCGGAACGCTGGAAACACCATATAT	1			1
donor C	sVRSDg.3612B19S1B22L11	VRSD	GCCAGTAGTGTAAGGTCTGACGGGGAGCTGTTT	1	1		1
donor C	iRSDn.552B19S1B21L11	IRSD	GCCAGTAGTATAAGAAGTGACAATGAGCAGTTC	2	1			1	20
donor C	iRSt.32B19S1B22L11	IRST	GCCAGTAGTATACGATCCACCGGGGAGCTGTTT	1	1			30
donor C	sIRAAEe.14121B19S1B21L11	IRAA	GCCAGTAGTATTCGGGCTGCCGAAGAGCAGTTC	1	2			15
donor C	sLRSt.334B19S1B22L11	LRST	GCCAGTAGTCTTCGATCGACCGGGGAGCTGTTT	1	1			6
donor C	sTRSs.366B19S1B27L11	TRSS	GCCAGTAGTACAAGGAGCTCCTACGAGCAGTAC	1	1			6
donor C	sIRSs.166B19B27L11	IRSS	GCCAGTAGTATTAGGAGCTCCTACGAGCAGTAC	1	1			3
donor C	sIRSDg.1612B19S1B22L11	IRSD	GCCAGTAGTATTAGGTCTGACGGGGAGCTGTTT	1	1			2
donor C	iGSDg.412B19S1B22L11	IGSD	GCCAGTAGTATAGGGTCTGACGGGGAGCTGTTT	1				1
donor C	iRPDg.612B19S1B22L11	IRPD	GCCAGTAGTATAAGGCCTGACGGGGAGCTGTTT	1				1
donor C	iRSGg.612B19S1B22L11	IRSG	GCCAGTAGTATAAGGTCTGGCGGGGAGCTGTTT	1	1			1
